# Supplementary material for: A catalog of numerical centrosome defects in epithelial ovarian cancers
Source: EMBO Mol Med. 2022 Sep 7;14(9):e15670. doi: 10.15252/emmm.202215670 (PMC9449595; doi:10.15252/emmm.202215670)
Supplement: Supplementary file 3 — Source Data for Expanded View [file EMMM-14-e15670-s003.zip]

Archive with 5 entries (4 files):
- EV1 data source/
- EV1 data source/Western blot RAC .afdesign
- __MACOSX/EV1 data source/._Western blot RAC .afdesign
- EV1 data source/Figure EV1.xlsx
- __MACOSX/EV1 data source/._Figure EV1.xlsx
