# Supplementary material for: A catalog of numerical centrosome defects in epithelial ovarian cancers
Source: EMBO Mol Med. 2022 Sep 7;14(9):e15670. doi: 10.15252/emmm.202215670 (PMC9449595; doi:10.15252/emmm.202215670)
Supplement: Supplementary file 3 — Source Data for Expanded View [file EMMM-14-e15670-s003.zip › EV1 data source/Figure EV1.xlsx]

## Sheet: Figure EV1
	EV1C
	iOVCAR8
		0	1	2	>2	Total
	Ctrl	2.61438	56.8627	34.6405	5.88235	100
	PLK4OE	0	19.5652	22.8261	57.6087	100
	DMSO	2.72727	61.8182	28.1818	7.27273	100
	Centrinone	69.8276	25.8621	3.44828	0.862069	100
	iSKOV3
		0	1	2	>2	Total
	Ctrl	4.69799	78.5235	14.094	2.68456	100
	PLK4OE	2.31214	28.9017	39.3064	29.4798	100
	DMSO	2.6455	79.3651	16.4021	1.5873	100
	Centrinone	69.8582	26.9504	2.48227	0.70922	100
	EV1D					Proliferation iSKOV3																EV1D					Proliferation iOVCAR8		(nb of cells)
	days	Crtl									Plk4OE+											days	Crtl (3 replicates in 3 independent experiments)									Plk4OE+ (3 replicates in 3 independent experiments)
	0	30000	30000	30000	30000	30000	30000	30000	30000	30000	30000	30000	30000	30000	30000	30000	30000	30000	30000			0	30000	30000	30000	30000	30000	30000	30000	30000	30000	30000	30000	30000	30000	30000	30000	30000	30000	30000
	1	49650	46700	46100	57000	43100	40700	31700	43100	46700	33500	35300	32900	44300	37700	48450	51500	37700	32900			1	49650	61500	54500	57500	59800	61000	46100	63000	43100	47300	48450	51500	40700	56300	29900	35900	48450	31100
	2	91500	72500	87000	80000	66000	62000	69000	88500	65000	44900	73500	55000	51500	46100	66000	65000	72500	61000			2	112000	123500	122000	90000	87500	90500	103000	120500	104500	72000	69500	67500	69000	57500	49050	65000	81000	89000
	3	154000	228500	153000	173500	182500	170500	170660	173420	165140	84500	112500	126500	127000	145000	156000	126730	110170	134780			3	278500	266500	293500	192000	238000	213000	319500	301000	286000	133500	131500	115000	125000	137000	112500	213000	167000	151000
	4	506000	441000	381800	340400	407100	446200	322000	363400	416300	276000	222870	232300	303600	239200	234600	276000	250700	214820			4	668000	602500	647500	584200	598000	556000	848700	717600	671600	249960	282000	256000	349600	299000	228390	338100	354200	338100
	days	DMSO									Centrinone											days	dmso (3 replicates in 3 independent experiments)									Centrinone 200nM (3 replicates in 3 independent experiments)
	0	30000	30000	30000	30000	30000	30000	30000	30000	30000	30000	30000	30000	30000	30000	30000	30000	30000	30000			0	30000	30000	30000	30000	30000	30000	30000	30000	30000	30000	30000	30000	30000	30000	30000	30000	30000	30000
	1	57500	62000	51500	50500	43700	48450	28150	43100	41300	46100	53500	50500	40100	47900	53500	37100	30500	29900			1	51000	60500	48450	50300	55100	55100	43700	47300	52500	54500	64500	51000	34700	73000	53900	44900	52500	44900
	2	107500	108000	95000	67500	62000	77000	87500	61000	72500	100000	108500	83000	64500	80000	67000	51000	59000	52000			2	134000	121000	133500	103500	79500	106500	98000	104500	116500	109000	94000	100500	87000	87000	93000	99500	103500	116000
	3	254500	233000	198000	127500	151500	152500	227920	170800	207760	166500	173500	154000	142000	111500	106000	130760	117320	120680			3	271000	255000	282500	195000	219500	207500	255000	283000	280000	213500	236000	193500	147000	182500	185500	207000	218000	203000
	4	520800	462000	481600	358400	397600	352800	369600	470400	403200	380800	299600	258600	221200	248080	214480	322000	299600	261520			4	602500	647500		596400	618800	540400	719600	700000	674800	335000	425000		420000	436800	361200	378000	392000	380800
	Table Analyzed			EV1D_proliferation_SKOV3 PLKOE
																						Table Analyzed	EV1D_proliferation_Ovcar8 PLKOE
	Two-way ANOVA	Ordinary
	Alpha	0.05																				Two-way ANOVA	Ordinary
																						Alpha	0.05
	Source of Variation	% of total variation	P value	P value summary	Significant?
	Interaction	5.345	<0.0001	****	Yes																	Source of Variation	% of total variation	P value	P value summary	Significant?
	Row Factor	86.72	<0.0001	****	Yes																	Interaction	9.497	<0.0001	****	Yes
	Column Factor	3.381	<0.0001	****	Yes																	Row Factor	82.68	<0.0001	****	Yes
																						Column Factor	5.603	<0.0001	****	Yes
	ANOVA table	SS	DF	MS	F (DFn, DFd)	P value
	Interaction	144257786002	12	12021482167	F (12, 160) = 15.65	P<0.0001																ANOVA table	SS (Type III)	DF	MS	F (DFn, DFd)	P value
	Row Factor	2340360078624	4	585090019656	F (4, 160) = 761.6	P<0.0001																Interaction	583312457300	12	48609371442	F (12, 158) = 48.22	P<0.0001
	Column Factor	91241670406	3	30413890135	F (3, 160) = 39.59	P<0.0001																Row Factor	5078060710690	4	1269515177673	F (4, 158) = 1259	P<0.0001
	Residual	122917206222	160	768232539																		Column Factor	344129608965	3	114709869655	F (3, 158) = 113.8	P<0.0001
																						Residual	159261351756	158	1007983239
																						Number of missing values	2
	Compare column means (main column effect)
																						Compare column means (main column effect)
	Number of families	1
	Number of comparisons per family	3																				Number of families	1
	Alpha	0.05																				Number of comparisons per family	3
																						Alpha	0.05
	Dunnett's multiple comparisons test	Mean Diff.	95.00% CI of diff.	Significant?	Summary	Adjusted P Value
																						Dunnett's multiple comparisons test	Mean Diff.	95.00% CI of diff.	Significant?	Summary	Adjusted P Value
	Plk4OE- vs. Plk4OE+	44859	31001 to 58717	Yes	****	0.0001
	Plk4OE- vs. DMSO	-9387	-23245 to 4471	No	ns	0.2571																Plk4OE- vs. Plk4OE+	105372	89496 to 121248	Yes	****	0.0001
	Plk4OE- vs. Centrinone	33321	19462 to 47179	Yes	****	0.0001																Plk4OE- vs. DMSO	15910	-56.04 to 31876	No	ns	0.0511
																						Plk4OE- vs. Centrinone	73438	57472 to 89404	Yes	****	0.0001
	Test details	Mean 1	Mean 2	Mean Diff.	SE of diff.	N1	N2	q	DF
																						Test details	Mean 1	Mean 2	Mean Diff.	SE of diff.	N1	N2	q	DF
	Plk4OE- vs. Plk4OE+	145593	100734	44859	5843	45	45	7.677	160
	Plk4OE- vs. DMSO	145593	154980	-9387	5843	45	45	1.606	160													Plk4OE- vs. Plk4OE+	222261	116889	105372	6693	45	45	15.74	158
	Plk4OE- vs. Centrinone	145593	112272	33321	5843	45	45	5.702	160													Plk4OE- vs. DMSO	222261	206351	15910	6731	45	44	2.364	158
																						Plk4OE- vs. Centrinone	222261	148823	73438	6731	45	44	10.91	158
	EV1E					Viability iOVCAR8															EV1E					Viability iSKOV3
	days	Crtl									+ doxyxycline										days	Crtl									+ doxyxycline
	0	100	100	100	100	100	100	100	100	100	100	100	100	100	100	100	100	100	100		0	100	100	100	100	100	100	100	100	100	100	100	100	100	100	100	100	100	100
	1	98	94.3	94.4	97.5	100	98.6	96.5	97.2	95.8	100	97.9	83.3	96.8	96.4	94.5	96.3	94.2	91.5		1	97.9	97.3	93.2	96.5	94	93.9	98.1	92.3	88.6	96.1	95.5	95.3	88.9	93.7	94.8	86	94	90.2
	2	96.8	100	98.7	100	97.6	99.4	96.9	96.7	96.7	97.5	97	93.2	94.8	96.4	93.1	96	95.1	96.4		2	98.5	94.8	94.5	96.8	94.2	98.7	95.8	94.9	97.3	93.5	93.9	94	89.3	95.3	95.8	95.6	98.4	95.3
	3	99.7	99.5	99.2	97.4	96.7	95.6	97.9	98.5	98.2	98.6	96.6	96.4	77.4	88.9	92.3	92.5	94	90.1		3	98.3	98.7	97.9	98.1	97	96.6	98.4	98.4	95.2	97.2	98	98.1	92.2	94.9	95	90.2	100	98
	4	99.1	99.5	97.7	100	98	99	95.7	93.9		86.4	91.6	95.4	97.6	98.5	97.6	90.1	90.7			4	94.8	98.9	97.7	100	98.2	97.2	95.1	96.4	95	100	98	98.2	95.2	97.6	94.4	91.7	96.8	96.3
	days	dmso									Centrinone 200nM										days	dmso									Centrinone 200nM
	0	100	100	100	100	100	100	100	100	100	100	100	100	100	100	100	100	100	100		0	100	100	100	100	100	100	100	100	100	100	100	100	100	100	100	100	100	100
	1	93.3	97.9	93.9	96.1	96.3	97.8	98.8	97.1	97.6	93.5	96.8	97.8	96.2	97.8	96.2	94.8	97.3	98.8		1	95.5	97.3	95.3	98	95.4	93.5	87	93.5	92	93.1	95.2	96.7	95.1	95.7	96.6	91.2	96.2	96.2
	2	97.7	97.1	95.7	98.2	97.2	99	98.2	96.7	97	97.3	98.6	97.5	98.8	100	98	94.3	96.9	96.6		2	97.4	96.3	98.5	97.8	99.5	99.4	97.3	99	99.2	95.6	97.1	98.2	98.8	99.5	100	97.7	97.1	96.7
	3	97.6	98.4	99.1	97.7	97.9	97.9	98.1	98.4	97.4	98	98.4	99	96.1	98.6	96.9	96	96.6	96.7		3	97.3	98.4	96.9	99.1	97	97.1	94.4	98.1	98.4	97.1	95.7	99.4	96.2	97	95.2	95.1	94.6	92.3
	4	98.3	99.5	97	98.2	98.6	97.6	98	96		94.7	97	94.7	95	95.9	95.8	88.2	97.4			4	99.1	95.2	96.3	98.1	99.3	98	96.5	97.2	89.6	95.7	96.1	97	96.6	96.7	95.1	89.7	83.2	88.6
	DAY1		Table Analyzed	EV1E_Viability_Ovcar8 PlkoE			Number of families	1													DAY1		Table Analyzed	EV1E_Viability_SKOV3 PlkoE			Number of families	1
							Number of comparisons per family	6																			Number of comparisons per family	6
			Friedman test				Alpha	0.05															Friedman test				Alpha	0.05
			P value	0.4129																			P value	0.4651
			Exact or approximate P value?	Approximate			Dunn's multiple comparisons test	Rank sum diff.	Significant?	Summary	Adjusted P Value												Exact or approximate P value?	Approximate			Dunn's multiple comparisons test	Rank sum diff.	Significant?	Summary	Adjusted P Value
			P value summary	ns																			P value summary	ns
			Are means signif. different? (P < 0.05)	No			- doxycycline vs. + doxyxycline	8.5	No	ns	0.7241	A-B											Are means signif. different? (P < 0.05)	No			- doxycycline vs. + doxyxycline	3	No	ns	>0.9999	A-B
			Number of groups	4			- doxycycline vs. dmso	6.5	No	ns	>0.9999	A-C											Number of groups	4			- doxycycline vs. dmso	-1.5	No	ns	>0.9999	A-C
			Friedman statistic	2.865			- doxycycline vs. Centrinone 200nM	3	No	ns	>0.9999	A-D											Friedman statistic	2.557			- doxycycline vs. Centrinone 200nM	-5.5	No	ns	>0.9999	A-D
							+ doxyxycline vs. dmso	-2	No	ns	>0.9999	B-C															+ doxyxycline vs. dmso	-4.5	No	ns	>0.9999	B-C
			Data summary				+ doxyxycline vs. Centrinone 200nM	-5.5	No	ns	>0.9999	B-D											Data summary				+ doxyxycline vs. Centrinone 200nM	-8.5	No	ns	0.7241	B-D
			Number of treatments (columns)	4			dmso vs. Centrinone 200nM	-3.5	No	ns	>0.9999	C-D											Number of treatments (columns)	4			dmso vs. Centrinone 200nM	-4	No	ns	>0.9999	C-D
			Number of subjects (rows)	9																			Number of subjects (rows)	9
							Test details	Rank sum 1	Rank sum 2	Rank sum diff.	n1	n2															Test details	Rank sum 1	Rank sum 2	Rank sum diff.	n1	n2
							- doxycycline vs. + doxyxycline	27	18.5	8.5	9	9															- doxycycline vs. + doxyxycline	21.5	18.5	3	9	9
							- doxycycline vs. dmso	27	20.5	6.5	9	9															- doxycycline vs. dmso	21.5	23	-1.5	9	9
							- doxycycline vs. Centrinone 200nM	27	24	3	9	9															- doxycycline vs. Centrinone 200nM	21.5	27	-5.5	9	9
							+ doxyxycline vs. dmso	18.5	20.5	-2	9	9															+ doxyxycline vs. dmso	18.5	23	-4.5	9	9
							+ doxyxycline vs. Centrinone 200nM	18.5	24	-5.5	9	9															+ doxyxycline vs. Centrinone 200nM	18.5	27	-8.5	9	9
							dmso vs. Centrinone 200nM	20.5	24	-3.5	9	9															dmso vs. Centrinone 200nM	23	27	-4	9	9
	DAY2		Table Analyzed	EV1E_Viability_Ovcar8 PlkoE			Number of families	1													DAY2		Table Analyzed	EV1E_Viability_SKOV3 PlkoE			Number of families	1
							Number of comparisons per family	6																			Number of comparisons per family	6
			Friedman test				Alpha	0.05															Friedman test				Alpha	0.05
			P value	0.014																			P value	0.0018
			Exact or approximate P value?	Approximate			Dunn's multiple comparisons test	Rank sum diff.	Significant?	Summary	Adjusted P Value												Exact or approximate P value?	Approximate			Dunn's multiple comparisons test	Rank sum diff.	Significant?	Summary	Adjusted P Value
			P value summary	*																			P value summary	**
			Are means signif. different? (P < 0.05)	Yes			- doxycycline vs. + doxyxycline	16.5	Yes	*	0.0155	A-B											Are means signif. different? (P < 0.05)	Yes			- doxycycline vs. + doxyxycline	7	No	ns	>0.9999	A-B
			Number of groups	4			- doxycycline vs. dmso	3	No	ns	>0.9999	A-C											Number of groups	4			- doxycycline vs. dmso	-11.5	No	ns	0.2146	A-C
			Friedman statistic	10.62			- doxycycline vs. Centrinone 200nM	4.5	No	ns	>0.9999	A-D											Friedman statistic	15			- doxycycline vs. Centrinone 200nM	-9.5	No	ns	0.497	A-D
							+ doxyxycline vs. dmso	-13.5	No	ns	0.0823	B-C															+ doxyxycline vs. dmso	-18.5	Yes	**	0.0044	B-C
			Data summary				+ doxyxycline vs. Centrinone 200nM	-12	No	ns	0.1708	B-D											Data summary				+ doxyxycline vs. Centrinone 200nM	-16.5	Yes	*	0.0155	B-D
			Number of treatments (columns)	4			dmso vs. Centrinone 200nM	1.5	No	ns	>0.9999	C-D											Number of treatments (columns)	4			dmso vs. Centrinone 200nM	2	No	ns	>0.9999	C-D
			Number of subjects (rows)	9																			Number of subjects (rows)	9
							Test details	Rank sum 1	Rank sum 2	Rank sum diff.	n1	n2															Test details	Rank sum 1	Rank sum 2	Rank sum diff.	n1	n2
							- doxycycline vs. + doxyxycline	28.5	12	16.5	9	9															- doxycycline vs. + doxyxycline	19	12	7	9	9
							- doxycycline vs. dmso	28.5	25.5	3	9	9															- doxycycline vs. dmso	19	30.5	-11.5	9	9
							- doxycycline vs. Centrinone 200nM	28.5	24	4.5	9	9															- doxycycline vs. Centrinone 200nM	19	28.5	-9.5	9	9
							+ doxyxycline vs. dmso	12	25.5	-13.5	9	9															+ doxyxycline vs. dmso	12	30.5	-18.5	9	9
							+ doxyxycline vs. Centrinone 200nM	12	24	-12	9	9															+ doxyxycline vs. Centrinone 200nM	12	28.5	-16.5	9	9
							dmso vs. Centrinone 200nM	25.5	24	1.5	9	9															dmso vs. Centrinone 200nM	30.5	28.5	2	9	9
	DAY3		Table Analyzed	EV1E_Viability_Ovcar8 PlkoE			Number of families	1													DAY3		Table Analyzed	EV1E_Viability_SKOV3 PlkoE			Number of families	1
							Number of comparisons per family	6																			Number of comparisons per family	6
			Friedman test				Alpha	0.05															Friedman test				Alpha	0.05
			P value	0.0023																			P value	0.1222
			Exact or approximate P value?	Approximate			Dunn's multiple comparisons test	Rank sum diff.	Significant?	Summary	Adjusted P Value												Exact or approximate P value?	Approximate			Dunn's multiple comparisons test	Rank sum diff.	Significant?	Summary	Adjusted P Value
			P value summary	**																			P value summary	ns
			Are means signif. different? (P < 0.05)	Yes			- doxycycline vs. + doxyxycline	19	Yes	**	0.0031	A-B											Are means signif. different? (P < 0.05)	No			- doxycycline vs. + doxyxycline	10	No	ns	0.4073	A-B
			Number of groups	4			- doxycycline vs. dmso	2.5	No	ns	>0.9999	A-C											Number of groups	4			- doxycycline vs. dmso	2	No	ns	>0.9999	A-C
			Friedman statistic	14.46			- doxycycline vs. Centrinone 200nM	8.5	No	ns	0.7241	A-D											Friedman statistic	5.791			- doxycycline vs. Centrinone 200nM	10	No	ns	0.4073	A-D
							+ doxyxycline vs. dmso	-16.5	Yes	*	0.0155	B-C															+ doxyxycline vs. dmso	-8	No	ns	0.8648	B-C
			Data summary				+ doxyxycline vs. Centrinone 200nM	-10.5	No	ns	0.3314	B-D											Data summary				+ doxyxycline vs. Centrinone 200nM	0	No	ns	>0.9999	B-D
			Number of treatments (columns)	4			dmso vs. Centrinone 200nM	6	No	ns	>0.9999	C-D											Number of treatments (columns)	4			dmso vs. Centrinone 200nM	8	No	ns	0.8648	C-D
			Number of subjects (rows)	9																			Number of subjects (rows)	9
							Test details	Rank sum 1	Rank sum 2	Rank sum diff.	n1	n2															Test details	Rank sum 1	Rank sum 2	Rank sum diff.	n1	n2
							- doxycycline vs. + doxyxycline	30	11	19	9	9															- doxycycline vs. + doxyxycline	28	18	10	9	9
							- doxycycline vs. dmso	30	27.5	2.5	9	9															- doxycycline vs. dmso	28	26	2	9	9
							- doxycycline vs. Centrinone 200nM	30	21.5	8.5	9	9															- doxycycline vs. Centrinone 200nM	28	18	10	9	9
							+ doxyxycline vs. dmso	11	27.5	-16.5	9	9															+ doxyxycline vs. dmso	18	26	-8	9	9
							+ doxyxycline vs. Centrinone 200nM	11	21.5	-10.5	9	9															+ doxyxycline vs. Centrinone 200nM	18	18	0	9	9
							dmso vs. Centrinone 200nM	27.5	21.5	6	9	9															dmso vs. Centrinone 200nM	26	18	8	9	9
	DAY4		Table Analyzed	EV1E_Viability_Ovcar8 PlkoE			Number of families	1													DAY4		Table Analyzed	EV1E_Viability_SKOV3 PlkoE			Number of families	1
							Number of comparisons per family	6																			Number of comparisons per family	6
			Friedman test				Alpha	0.05															Friedman test				Alpha	0.05
			P value	0.007																			P value	0.0858
			Exact or approximate P value?	Approximate			Dunn's multiple comparisons test	Rank sum diff.	Significant?	Summary	Adjusted P Value												Exact or approximate P value?	Approximate			Dunn's multiple comparisons test	Rank sum diff.	Significant?	Summary	Adjusted P Value
			P value summary	**																			P value summary	ns
			Are means signif. different? (P < 0.05)	Yes			- doxycycline vs. + doxyxycline	12	No	ns	0.1208	A-B											Are means signif. different? (P < 0.05)	No			- doxycycline vs. + doxyxycline	2	No	ns	>0.9999	A-B
			Number of groups	4			- doxycycline vs. dmso	0.5	No	ns	>0.9999	A-C											Number of groups	4			- doxycycline vs. dmso	0	No	ns	>0.9999	A-C
			Friedman statistic	12.12			- doxycycline vs. Centrinone 200nM	13.5	No	ns	0.0537	A-D											Friedman statistic	6.6			- doxycycline vs. Centrinone 200nM	12	No	ns	0.1708	A-D
							+ doxyxycline vs. dmso	-11.5	No	ns	0.1557	B-C															+ doxyxycline vs. dmso	-2	No	ns	>0.9999	B-C
			Data summary				+ doxyxycline vs. Centrinone 200nM	1.5	No	ns	>0.9999	B-D											Data summary				+ doxyxycline vs. Centrinone 200nM	10	No	ns	0.4073	B-D
			Number of treatments (columns)	4			dmso vs. Centrinone 200nM	13	No	ns	0.0709	C-D											Number of treatments (columns)	4			dmso vs. Centrinone 200nM	12	No	ns	0.1708	C-D
			Number of subjects (rows)	8																			Number of subjects (rows)	9
							Test details	Rank sum 1	Rank sum 2	Rank sum diff.	n1	n2															Test details	Rank sum 1	Rank sum 2	Rank sum diff.	n1	n2
							- doxycycline vs. + doxyxycline	26.5	14.5	12	8	8															- doxycycline vs. + doxyxycline	26	24	2	9	9
							- doxycycline vs. dmso	26.5	26	0.5	8	8															- doxycycline vs. dmso	26	26	0	9	9
							- doxycycline vs. Centrinone 200nM	26.5	13	13.5	8	8															- doxycycline vs. Centrinone 200nM	26	14	12	9	9
							+ doxyxycline vs. dmso	14.5	26	-11.5	8	8															+ doxyxycline vs. dmso	24	26	-2	9	9
							+ doxyxycline vs. Centrinone 200nM	14.5	13	1.5	8	8															+ doxyxycline vs. Centrinone 200nM	24	14	10	9	9
							dmso vs. Centrinone 200nM	26	13	13	8	8															dmso vs. Centrinone 200nM	26	14	12	9	9
	EV 1F			Apoptosis iOVCAR8					EV 1F			Apoptosis iSKOV3
		Crtl	Plk4OE+	DMSO	Centrinone					Crtl	Plk4OE+	DMSO	Centrinone
	N=1	2.86	4.99	3.53	5.09				N=1	2.95	2.96	2.11	3.12
	N=2	1.72	4.62	2.67	3.71				N=2	1.86	2.36	1.58	2.63
	N=3	2.52	5.6	2.18	4.31				N=3	1.89	3.69	2.13	3.7
	Table Analyzed	EV 1F_Apoptosis OVCAR8 AV+ (Q2+Q3)			Table Analyzed	EV 1F_Apoptosis OVCAR8 AV+ (Q2+Q3)			Table Analyzed	EV 1F_Apoptosis SKOV3 AV+ (Q2+Q3)			Table Analyzed	EV 1F_Apoptosis SKOV3 AV+ (Q2+Q3)
	Column B	Plk4OE+			Column D	Centrinone			Column B	Plk4OE+			Column D	Centrinone
	vs.	vs.			vs.	vs.			vs.	vs.			vs.	vs.
	Column A	Crtl			Column C	DMSO			Column A	Crtl			Column C	DMSO
	Wilcoxon matched-pairs signed rank test				Wilcoxon matched-pairs signed rank test				Wilcoxon matched-pairs signed rank test				Wilcoxon matched-pairs signed rank test
	P value	0.25			P value	0.25			P value	0.25			P value	0.25
	Exact or approximate P value?	Exact			Exact or approximate P value?	Exact			Exact or approximate P value?	Exact			Exact or approximate P value?	Exact
	P value summary	ns			P value summary	ns			P value summary	ns			P value summary	ns
	Significantly different (P < 0.05)?	No			Significantly different (P < 0.05)?	No			Significantly different (P < 0.05)?	No			Significantly different (P < 0.05)?	No
	One- or two-tailed P value?	Two-tailed			One- or two-tailed P value?	Two-tailed			One- or two-tailed P value?	Two-tailed			One- or two-tailed P value?	Two-tailed
	Sum of positive, negative ranks	6 , 0			Sum of positive, negative ranks	6 , 0			Sum of positive, negative ranks	6 , 0			Sum of positive, negative ranks	6 , 0
	Sum of signed ranks (W)	6			Sum of signed ranks (W)	6			Sum of signed ranks (W)	6			Sum of signed ranks (W)	6
	Number of pairs	3			Number of pairs	3			Number of pairs	3			Number of pairs	3
	Median of differences				Median of differences				Median of differences				Median of differences
	Median	2.9			Median	1.56			Median	0.5			Median	1.05
	How effective was the pairing?				How effective was the pairing?				How effective was the pairing?				How effective was the pairing?
	rs (Spearman)	0.5			rs (Spearman)	0.5			rs (Spearman)	0.5			rs (Spearman)	1
	P value (one tailed)	0.5			P value (one tailed)	0.5			P value (one tailed)	0.5			P value (one tailed)	0.1667
	P value summary	ns			P value summary	ns			P value summary	ns			P value summary	ns
	Was the pairing significantly effective?	No			Was the pairing significantly effective?	No			Was the pairing significantly effective?	No			Was the pairing significantly effective?	No
	Table Analyzed	EV 1F_Apoptosis OVCAR8 AV+ (Q2+Q3)							Table Analyzed	EV 1F_Apoptosis SKOV3 AV+ (Q2+Q3)
	Column D	Centrinone							Column D	Centrinone
	vs.	vs.							vs.	vs.
	Column A	Crtl							Column A	Crtl
	Wilcoxon matched-pairs signed rank test								Wilcoxon matched-pairs signed rank test
	P value	0.25							P value	0.25
	Exact or approximate P value?	Exact							Exact or approximate P value?	Exact
	P value summary	ns							P value summary	ns
	Significantly different (P < 0.05)?	No							Significantly different (P < 0.05)?	No
	One- or two-tailed P value?	Two-tailed							One- or two-tailed P value?	Two-tailed
	Sum of positive, negative ranks	6 , 0							Sum of positive, negative ranks	6 , 0
	Sum of signed ranks (W)	6							Sum of signed ranks (W)	6
	Number of pairs	3							Number of pairs	3
	Median of differences								Median of differences
	Median	1.99							Median	0.77
	How effective was the pairing?								How effective was the pairing?
	rs (Spearman)	1							rs (Spearman)	0.5
	P value (one tailed)	0.1667							P value (one tailed)	0.5
	P value summary	ns							P value summary	ns
	Was the pairing significantly effective?	No							Was the pairing significantly effective?	No
	EV 1H			Rac1 iOVCAR8						EV 1H			Rac1 iSKOV3
		Crtl	Plk4OE	DMSO	Centrinone						Crtl	Plk4OE	DMSO	Centrinone
	N=1	1	0.814408	0.404519	0.437307					N=1	1	0.536923	1.86513	1.15922
	N=2	1	0.65	0.49	2.15					N=2	1	0.68	0.94	0.49
	N=3	1	0.68	1.05	0.9					N=3	1	0.69	2.76	3.9
	N=4	1	1.02	0.72	0.89					N=4	1	0.94	0.99	1.16
	N=5	1	1.02	1	1					N=5	1	1.17	1.19	1.09
	N=6	1	1.19	1.02	1.07					N=6	1	1.04	0.83	1.02
	Table Analyzed	EV 1H_OVCAR8-RAC								Table Analyzed	EV 1H_SKOV3-RAC
	Friedman test									Friedman test
	P value	0.4811								P value	0.6679
	Exact or approximate P value?	Exact								Exact or approximate P value?	Exact
	P value summary	ns								P value summary	ns
	Are means signif. different? (P < 0.05)	No								Are means signif. different? (P < 0.05)	No
	Number of groups	4								Number of groups	4
	Friedman statistic	2.786								Friedman statistic	1.8
	Data summary									Data summary
	Number of treatments (columns)	4								Number of treatments (columns)	4
	Number of subjects (rows)	6								Number of subjects (rows)	6
	Number of families	1								Number of families	1
	Number of comparisons per family	6								Number of comparisons per family	6
	Alpha	0.05								Alpha	0.05
	Dunn's multiple comparisons test	Rank sum diff.	Significant?	Summary	Adjusted P Value					Dunn's multiple comparisons test	Rank sum diff.	Significant?	Summary	Adjusted P Value
	Plk4OE- vs. Plk4OE+	-2	No	ns	>0.9999	A-B				Plk4OE- vs. Plk4OE+	2	No	ns	>0.9999	A-B
	Plk4OE- vs. DMSO	5	No	ns	>0.9999	A-C				Plk4OE- vs. DMSO	-3	No	ns	>0.9999	A-C
	Plk4OE- vs. Centrinone	1	No	ns	>0.9999	A-D				Plk4OE- vs. Centrinone	-3	No	ns	>0.9999	A-D
	Plk4OE+ vs. DMSO	7	No	ns	0.7051	B-C				Plk4OE+ vs. DMSO	-5	No	ns	>0.9999	B-C
	Plk4OE+ vs. Centrinone	3	No	ns	>0.9999	B-D				Plk4OE+ vs. Centrinone	-5	No	ns	>0.9999	B-D
	DMSO vs. Centrinone	-4	No	ns	>0.9999	C-D				DMSO vs. Centrinone	0	No	ns	>0.9999	C-D
	Test details	Rank sum 1	Rank sum 2	Rank sum diff.	n1	n2				Test details	Rank sum 1	Rank sum 2	Rank sum diff.	n1	n2
	Plk4OE- vs. Plk4OE+	16	18	-2	6	6				Plk4OE- vs. Plk4OE+	14	12	2	6	6
	Plk4OE- vs. DMSO	16	11	5	6	6				Plk4OE- vs. DMSO	14	17	-3	6	6
	Plk4OE- vs. Centrinone	16	15	1	6	6				Plk4OE- vs. Centrinone	14	17	-3	6	6
	Plk4OE+ vs. DMSO	18	11	7	6	6				Plk4OE+ vs. DMSO	12	17	-5	6	6
	Plk4OE+ vs. Centrinone	18	15	3	6	6				Plk4OE+ vs. Centrinone	12	17	-5	6	6
	DMSO vs. Centrinone	11	15	-4	6	6				DMSO vs. Centrinone	17	17	0	6	6
	EV1 I
	iOVCAR8
		0	1	2	>2	Total
	DMSO	8.70918	47.5894	39.0358	4.66563	100
	Centrinone	65.8654	23.9583	9.53526	0.641026	100
	iSKOV3
		0	1	2	>2	Total
	DMSO	4.06977	47.6744	31.9767	16.2791	100
	Centrinone	85.6	4	1.6	8.8	100
	EV1J
		0	1	2	>2	Total
	DMSO	7.14286	28.5714	63.0952	1.19048	100
	Centrinone	39.834	30.7054	26.1411	3.3195	100
